# Supplementary material for: Mesoporous Gold Nanospheres Confined Platinum Nanoclusters as Robust ROS and Oxygen Nanogenerators for NIR‐II Hyperthermia Cancer Therapy
Source: Adv Sci (Weinh). 2025 May 11;12(28):2502688. doi: 10.1002/advs.202502688 (PMC12302635; doi:10.1002/advs.202502688)
Supplement: Supplementary file 2 — Supplemental Data 1 [file ADVS-12-2502688-s001.xlsx]

## Sheet: Fig S27B   tumor size
		1		2		3		4		5		6
Day	Group	Length(mm)	width(mm)	Length(mm)	width(mm)	Length(mm)	width(mm)	Length(mm)	width(mm)	Length(mm)	width(mm)	Length(mm)	width(mm)
0	PBS	4.44	3.72	4.33	3.61	4.11	3.64	4.41	3.51	4.49	3.84	4.81	3.62
	MGNSs	4.42	3.67	4.61	3.67	4.62	3.65	4.28	3.64	4.47	3.53	4.35	3.72
	Pt NCs	4.32	3.63	4.36	3.44	4.81	3.49	4.72	3.44	5.1	3.8	4.65	3.49
	MGNSs@Pt	4.07	3.88	4.52	3.45	4.24	3.47	4.43	3.81	4.35	3.69	4.76	3.74
2	PBS	6.61	4.91	5.49	4.42	5.58	4.95	5.67	4.99	6.31	5.31	6.87	4.97
	MGNSs	6.04	4.81	6.53	5.15	6.73	4.56	5.82	4.83	6.42	4.67	5.92	5.33
	Pt NCs	5.15	4.55	5.33	4.01	5.39	4.34	5.52	4.39	6.72	4.71	5.72	4.38
	MGNSs@Pt	4.99	4.29	4.93	3.94	5.19	3.92	5.07	4.16	5.26	4.12	5.23	4.26
4	PBS	8.12	6.11	6.82	5.24	6.84	5.92	6.88	5.93	7.93	6.76	8.35	6.25
	MGNSs	7.77	6.12	7.81	6.33	7.952	5.41	7.54	5.96	7.59	5.53	7.25	6.29
	Pt NCs	6.21	5.47	6.74	4.89	6.42	5.11	6.71	5.36	8.36	5.68	6.91	5.12
	MGNSs@Pt	5.87	5.13	5.41	4.33	5.84	4.54	5.84	4.67	6.03	4.86	6.15	4.99
6	PBS	9.77	7.34	8.21	6.12	7.82	6.96	8.14	6.89	9.68	8.12	9.97	7.33
	MGNSs	9.5	7.42	9.62	7.29	10.14	6.19	9.33	7.02	9.21	6.38	8.59	7.45
	Pt NCs	7.36	6.33	7.83	5.69	7.49	6.15	7.96	6.42	9.91	6.63	8.13	5.96
	MGNSs@Pt	6.93	5.54	5.92	4.88	6.37	5.23	6.37	5.03	6.97	5.34	7.23	5.85
8	PBS	11.18	8.53	9.65	7.09	9.25	8.05	9.53	7.72	11.42	9.46	11.54	8.56
	MGNSs	11.27	8.79	11.13	8.41	11.78	6.98	11.06	8.16	10.83	7.24	9.94	8.52
	Pt NCs	8.52	7.16	9.74	6.47	8.56	6.94	8.68	7.53	11.43	7.52	9.42	6.63
	MGNSs@Pt	8.01	6.17	6.37	5.12	6.84	5.91	7.01	5.43	7.54	5.91	8.16	6.36
10	PBS	12.52	9.83	10.94	8.11	10.67	9.18	10.74	8.6	13.22	10.96	13.19	9.91
	MGNSs	13.1	10.19	12.73	9.6	13.34	7.67	12.82	9.29	12.42	8.03	11.25	9.44
	Pt NCs	9.71	7.99	10.82	7.29	9.64	7.98	9.89	8.49	12.78	8.31	10.69	7.31
	MGNSs@Pt	8.94	6.54	6.92	5.67	7.38	6.47	7.57	5.82	8.19	6.54	8.94	7.18
12	PBS	14.06	11.02	12.35	8.95	12.02	10.22	12.39	9.54	14.97	12.39	14.93	10.97
	MGNSs	14.93	11.38	14.33	10.58	14.99	8.34	14.41	10.57	14.15	8.79	12.59	10.27
	Pt NCs	10.83	8.86	11.65	8.32	10.73	9.04	11.25	9.64	14.47	9.02	11.93	8.01
	MGNSs@Pt	9.92	7.23	7.41	6.21	8.21	7.09	8.06	6.16	8.84	7.12	9.54	7.96
14	PBS	15.36	12.27	13.74	9.51	13.41	11.52	13.83	10.62	16.32	13.47	16.72	12.25
	MGNSs	16.35	12.53	15.81	11.73	16.53	9.15	15.65	11.49	15.72	9.86	13.82	11.36
	Pt NCs	11.79	9.65	12.76	9.25	11.53	9.83	12.38	10.85	15.84	9.68	13.47	8.83
	MGNSs@Pt	10.86	7.94	7.83	6.74	8.83	7.61	8.59	6.47	9.64	7.61	10.34	8.73
Day	Group	Volume（mm³）												average	stdev	P value（Vector VS oeRNF150)
0	PBS	30.7212		28.2145		27.2279		27.1658		33.1039		31.5161		29.4456	2.47616
	MGNSs	29.7663		31.0458		30.775		28.3541		27.8501		30.0985		29.6247	1.29208	0.993219
	Pt NCs	28.4621		25.7972		29.2931		27.9273		36.822		28.3187		29.6317	3.80229	0.899886
	MGNSs@Pt	30.6357		26.8997		25.5267		32.1532		29.615		33.2905		29.497	3.00165	0.901899
2	PBS	79.6773		53.6274		68.362		70.5918		88.9587		84.8476		73.2775	12.895
	MGNSs	69.871		86.596		69.9705		67.8871		70.0066		84.0903		75.7101	8.29236	0.951197
	Pt NCs	53.3089		42.8535		50.7619		53.191		74.5386		54.8674		55.2425	10.5201	0.00466104
	MGNSs@Pt	45.9182		38.2657		39.8758		43.8697		44.6427		47.456		42.822	3.55852	0.0286376
4	PBS	151.568		93.6304		119.859		120.967		181.191		163.086		135.747	32.4526
	MGNSs	145.51		156.469		116.37		133.916		116.055		143.42		133.246	16.4254	0.83915
	Pt NCs	92.9044		80.5838		83.8198		96.3878		134.857		90.5708		97.2438	19.6645	0.00406529
	MGNSs@Pt	77.2401		50.7158		60.1859		63.682		71.2131		76.5678		64.4729	10.3519	0.00804221
6	PBS	263.182		153.75		189.407		193.211		319.122		267.839		224.666	62.1028
	MGNSs	261.518		255.623		194.263		229.893		187.444		238.383		221.121	30.9217	0.911423
	Pt NCs	147.454		126.752		141.645		164.041		217.806		144.395		158.928	32.0864	0.00299042
	MGNSs@Pt	106.346		70.4906		87.119		80.5834		99.3769		123.714		92.2568	19.1944	0.00218371
8	PBS	406.733		242.544		299.712		283.986		510.997		422.789		352.005	102.106
	MGNSs	435.383		393.602		286.963		368.218		283.841		360.774		338.68	59.7528	0.898329
	Pt NCs	218.391		203.863		206.14		246.082		323.186		207.037		237.261	46.3789	0.00292244
	MGNSs@Pt	152.466		83.4929		119.454		103.345		131.679		165.034		120.601	30.3951	0.000745969
10	PBS	604.897		359.773		449.593		397.165		794.004		647.682		529.644	168.139
	MGNSs	680.126		586.598		392.389		553.209		400.426		501.264		486.777	111.451	0.784054
	Pt NCs	309.944		287.51		306.94		356.436		441.268		285.616		335.554	59.6306	0.0045539
	MGNSs@Pt	191.189		111.235		154.467		128.207		175.15		230.439		159.9	43.4199	0.000255239
12	PBS	853.726		494.633		627.735		563.817		1149.04		898.345		746.714	247.205
	MGNSs	966.75		802.024		521.319		804.978		546.644		663.952		667.783	171.737	0.710479
	Pt NCs	425.075		403.22		438.436		522.729		588.642		382.715		467.149	79.2027	0.00755641
	MGNSs@Pt	259.274		142.88		206.351		152.921		224.069		302.235		205.691	61.2885	0.000131221
14	PBS	1156.25		621.323		889.823		779.904		1480.56		1254.52		1005.23	322.045
	MGNSs	1283.48		1087.67		691.966		1033.06		764.146		891.733		893.715	219.604	0.661824
	Pt NCs	548.957		545.889		557.066		728.702		742.123		525.121		619.78	99.3632	0.00514758
	MGNSs@Pt	342.327		177.849		255.682		179.793		279.136		394.021		257.296	86.6222	9.46779e-05
day	Group	1	2	3	4	5	6
0	PBS	30.7212	28.2145	27.2279	27.1658	33.1039	31.5161
2	PBS	79.6773	53.6274	68.362	70.5918	88.9587	84.8476
4	PBS	151.568	93.6304	119.859	120.967	181.191	163.086
6	PBS	263.182	153.75	189.407	193.211	319.122	267.839
8	PBS	406.733	242.544	299.712	283.986	510.997	422.789
10	PBS	604.897	359.773	449.593	397.165	794.004	647.682
12	PBS	853.726	494.633	627.735	563.817	1149.04	898.345
14	PBS	1156.25	621.323	889.823	779.904	1480.56	1254.52
0	MGNSs	29.7663	31.0458	30.775	28.3541	27.8501	30.0985
2	MGNSs	69.871	86.596	69.9705	67.8871	70.0066	84.0903
4	MGNSs	145.51	156.469	116.37	133.916	116.055	143.42
6	MGNSs	261.518	255.623	194.263	229.893	187.444	238.383
8	MGNSs	435.383	393.602	286.963	368.218	283.841	360.774
10	MGNSs	680.126	586.598	392.389	553.209	400.426	501.264
12	MGNSs	966.75	802.024	521.319	804.978	546.644	663.952
14	MGNSs	1283.48	1087.67	691.966	1033.06	764.146	891.733
0	Pt NCs	28.4621	25.7972	29.2931	27.9273	36.822	28.3187
2	Pt NCs	53.3089	42.8535	50.7619	53.191	74.5386	54.8674
4	Pt NCs	92.9044	80.5838	83.8198	96.3878	134.857	90.5708
6	Pt NCs	147.454	126.752	141.645	164.041	217.806	144.395
8	Pt NCs	218.391	203.863	206.14	246.082	323.186	207.037
10	Pt NCs	309.944	287.51	306.94	356.436	441.268	285.616
12	Pt NCs	425.075	403.22	438.436	522.729	588.642	382.715
14	Pt NCs	548.957	545.889	557.066	728.702	742.123	525.121
0	MGNSs@Pt	30.6357	26.8997	25.5267	32.1532	29.615	33.2905
2	MGNSs@Pt	45.9182	38.2657	39.8758	43.8697	44.6427	47.456
4	MGNSs@Pt	77.2401	50.7158	60.1859	63.682	71.2131	76.5678
6	MGNSs@Pt	106.346	70.4906	87.119	80.5834	99.3769	123.714
8	MGNSs@Pt	152.466	83.4929	119.454	103.345	131.679	165.034
10	MGNSs@Pt	191.189	111.235	154.467	128.207	175.15	230.439
12	MGNSs@Pt	259.274	142.88	206.351	152.921	224.069	302.235
14	MGNSs@Pt	342.327	177.849	255.682	179.793	279.136	394.021

## Sheet: Fig 8E   tumor size
Time (days)	PBS						Laser						MGNSs@Pt						MGNSs@Pt+Laser
0	80.2364	73.6185	93.3542	39.0727	58.3266	88.3197	43.6577	46.0685	44.427	48.2606	47.6375	44.8451	34.3809	29.1262	38.7451	75.6035	46.7544	49.7171	44.4411	43.9866	58.8537	48.8079	53.7879	51.8907
2	163.765	114.875	176.258	107.449	126.757	120.889	88.8908	82.5984	97.2288	81.7208	98.8524	91.0728	62.1046	120.113	99.3431	136.624	130.376	65.6128	78.657	93.4246	87.2202	114.69	77.6658	69.8996
4	174.17	212.095	305.417	204.657	210.084	222.156	184.016	173.278	209.395	248.017	199.504	196.266	152.578	113.432	63.2878	238.677	127.769	100.065	94.8734	109.627	112.282	77.616	80.6944	88.9399
6	335.386	279.776	228.497	400.65	311.32	364.491	334.302	259.885	289.345	265.702	221.998	288.451	318.479	180.839	124.446	216.26	126.11	93.1095	104.082	88.8969	122.518	104.655	98.0942	88.8441
8	478.702	514.42	566.899	523.975	439.83	379.52	400.025	436.746	435.766	445.195	435.766	445.195	204.982	280.614	347.747	333.464	309.487	359.66	153.871	151.888	129.355	122.074	122.252	124.629
10	741.247	767.539	859.39	834.881	778.233	580.213	644.447	596.5	739.892	649.221	661.716	686.871	207.623	390.041	167.022	453.744	394.637	436.746	108.495	133.92	73.1179	176.491	144.074	131.602
12	919.874	1114.93	862.056	940.437	1149.39	839.388	957.502	846.152	787.606	803.762	867.506	819.743	432.268	546.829	215.24	569.115	519.174	441.771	97.6873	117.368	144.193	144.648	141.981	107.078
14	1280.33	986.004	1648.29	1377.08	1536.47	1212.86	1101.91	1126.84	1276.15	1346.23	1464.06	1427.23	421.986	878.845	233.35	632.26	677.121	666.16	96.4646	88.938	87.8308	96.7607	75.9699	86.5576
16	1485.74	1442.71	1182.01	1440.59	1688.63	1342.2	1372.84	1674.15	1353.36	1422.59	1761.25	1524.55	591.834	765.333	394.584	659.07	897.584	836.046	106.624	114.002	74.311	133.167	113.361	115.063
18	1801.46	1878.19	1398.52	1723.92	1975.99	1857.67	1713.72	1514.04	1735.42	1932.39	1843.51	1511.57	636.519	1119.36	563.067	986.678	1039.09	1136.34	131.838	124.192	162.869	97.8936	129.141	115.959
	PBS						Laser						MGNSs@Pt						MGNSs@Pt+Laser
	Length(mm)	Width(mm)	volumn (mm3)				PBS	Width(mm)	volumn (mm3)				Length(mm)	Width(mm)	volumn (mm3)				Length(mm)	Width(mm)	volumn (mm3)
0
m1	9.93	4.02	80.2364				5.54	3.97	43.6577				6.51	3.25	34.3809				5.5	4.02	44.4411
m2	7.71	4.37	73.6185				7.07	3.61	46.0685				3.93	3.85	29.1262				8.81	3.16	43.9866
m3	8.07	4.81	93.3542				8.11	3.31	44.427				4.27	4.26	38.7451				9.34	3.55	58.8537
m4	6.49	3.47	39.0727				5.77	4.09	48.2606				6.73	4.74	75.6035				6.62	3.84	48.8079
m5	5.61	4.56	58.326				5.25	4.26	47.6375				4.83	4.4	46.7544				6.86	3.96	53.7879
m6	7.18	4.96	88.3197				5.55	4.02	44.8451				5.42	4.2832	49.7171				7.54	3.71	51.8907
2
m1	9.77	5.79	163.765				7.98	4.72	88.8908				5.87	4.6	62.1046				6.12	5.07	78.657
m2	8.21	5.29	114.875				7.17	4.8	82.5984				8.85	5.21	120.113				9.92	4.34	93.4246
m3	9.23	6.18	176.258				8.44	4.8	97.2288				6.89	5.37	99.3431				10.08	4.16	87.2202
m4	8.7	4.97	107.449				9.49	4.15	81.7208				7.49	6.04	136.624				7.06	5.7	114.69
m5	8.32	5.52	126.757				6.78	5.4	98.8524				4.92	7.28	130.376				6.77	4.79	77.6658
m6	8.14	5.45	120.889				6.34	5.36	91.0728				8.04	4.04	65.6128				8.87	3.97	69.8996
4
m1	8.07	6.57	174.17				9.07	6.37	184.016				9.04	5.81	152.578				6.58	5.37	94.8734
m2	10.04	6.5	212.095				7.98	6.59	173.278				7.78	5.4	113.432				6.05	6.02	109.627
m3	10.04	7.8	305.417				6.56	7.99	209.396				5.73	4.7	63.2878				8.6	5.11	112.282
m4	9.9	6.43	204.657				11.05	6.7	248.017				6.04	8.89	238.677				8.8	4.2	77.616
m5	9.06	6.81	210.084				10.38	6.2	199.504				6.89	6.09	127.769				7.83	4.54	80.6944
m6	10.2	6.6	222.156				11.47	5.85	196.266				8.87	4.75	100.065				8.48	4.58	88.9399
6
m1	11.83	7.53	335.386				10.85	7.85	334.302				11.92	7.31	318.479				7.06	5.43	104.082
m2	11.1	7.1	279.776				9.39	7.44	259.885				8.64	6.47	180.839				6.5	5.23	88.8969
m3	10.15	6.71	228.497				10.8	7.32	289.345				6.96	5.98	124.446				7.36	5.77	122.518
m4	10.66	8.67	400.65				9.81	7.36	265.702				9.81	6.64	216.259				8.24	5.04	104.655
m5	9.49	8.1	311.319				8.13	7.39	221.998				7.37	5.85	126.11				7.2	5.22	98.0942
m6	11.86	7.84	364.491				11.38	7.12	288.451				7.6	4.95	93.1095				10.03	4.209	88.8441
8
m1	12.62	8.71	478.702				11.42	8.37	400.025				14.08	5.396	204.982				7.98	6.21	153.871
m2	12.73	8.99	514.42				12.35	8.41	436.746				9.54	7.67	280.614				7.51	6.36	151.888
m3	12.1	9.68	566.9				12.53	8.34	435.766				17.44	6.315	347.747				9.21	5.3	129.354
m4	11.86	9.4	523.975				12.47	8.45	445.195				10.14	8.11	333.465				7.73	5.62	122.074
m5	10.86	9	439.83				12.53	8.34	435.766				9.72	7.98	309.487				6.68	6.05	122.252
m6	11.86	8	379.52				12.47	8.45	445.195				14.68	7	359.66				7.92	5.61	124.63
10
m1	14.39	10.15	741.247				12.34	10.22	644.447				9.06	6.77	207.623				7.07	5.54	108.495
m2	14.22	10.39	767.539				11.58	10.15	596.5				10.33	8.69	390.041				7.44	6	133.92
m3	13.85	11.14	859.39				14.03	10.27	739.892				8.47	6.28	167.022				6.62	4.7	73.1179
m4	13.85	10.98	834.881				13.8	9.7	649.221				12.1	8.6602	453.744				9.74	6.02	176.491
m5	12.84	11.01	778.233				13.78	9.8	661.716				10.5	8.67	394.637				8.9	5.69	144.074
m6	13.8	9.17	580.213				12.75	10.38	686.871				9.74	9.47	436.746				9.37	5.3	131.602
12
m1	15.04	11.06	919.873				13.8	11.78	957.502				10.89	8.91	432.268				6.75	5.38	97.6873
m2	15.18	12.12	1114.93				13.91	11.03	846.152				11.72	9.66	546.829				6.93	5.82	117.368
m3	13.72	11.21	862.056				12.38	11.28	787.606				7.84	7.41	215.24				7.6	6.16	144.193
m4	14.73	11.3	940.437				13.58	10.88	803.762				12.26	9.6354	569.115				9.46	5.53	144.648
m5	14.23	12.71	1149.39				14.82	10.82	867.506				11.22	9.62	519.174				8.74	5.7	141.981
m6	14.5	10.76	839.388				13.85	10.88	819.743				12.03	8.57	441.771				7.92	5.2	107.078
14
m1	16.6	12.42	1280.33				14.71	12.24	1101.91				10.8	8.84	421.986				5.98	5.68	96.4646
m2	14.63	11.61	986.004				14.8	12.34	1126.84				13.04	11.61	878.844				6.1	5.4	88.938
m3	16.28	14.23	1648.29				15.29	12.92	1276.15				8.08	7.6	233.35				6.23	5.31	87.8309
m4	16	13.12	1377.08				16.23	12.88	1346.23				12.47	10.07	632.26				8.95	4.65	96.7607
m5	16.23	13.76	1536.47				17.22	13.04	1464.06				12.03	10.61	677.121				6.54	4.82	75.9699
m6	15.7	12.43	1212.86				16.21	13.27	1427.23				13.76	9.84	666.16				7.39	4.84	86.5576
16
m1	16.9	13.26	1485.74				16.89	12.75	1372.84				11.98	9.94	591.834				6.21	5.86	106.624
m2	16.56	13.2	1442.71				16.26	14.35	1674.15				12.29	11.16	765.333				9.81	4.821	114.002
m3	15.35	12.41	1182.01				16.19	12.93	1353.36				10.72	8.58	394.584				6.19	4.9	74.311
m4	16.97	13.03	1440.59				17.42	12.78	1422.59				16.15	9.0343	659.07				6.84	6.24	133.167
m5	16.82	14.17	1688.63				16.48	14.62	1761.25				14.26	11.22	897.584				9.01	5.0163	113.361
m6	17.6	12.35	1342.2				16.78	13.48	1524.55				13.92	10.96	836.046				15.31	3.877	115.063
18
m1	18.02	14.14	1801.46				16.95	14.22	1713.72				11.93	10.33	636.519				7.18	6.06	131.838
m2	17.08	14.83	1878.19				15.65	13.91	1514.04				14.42	12.46	1119.36				6.61	6.13	124.192
m3	15.86	13.28	1398.52				17.81	13.96	1735.42				11.49	9.9	563.067				8.87	6.06	162.869
m4	17.22	14.15	1723.92				15.82	15.63	1932.39				13.28	12.19	986.678				6.97	5.3	97.8936
m5	18.54	14.6	1975.99				17.88	14.36	1843.51				14.7	11.89	1039.08				7.01	6.07	129.141
m6	16.78	14.88	1857.67				16.49	13.54	1511.57				15.6	12.07	1136.34				10.41	4.72	115.959
